# Supplementary material for: Multi-Targeted TKIs in Patients with Advanced Ewing Sarcoma: A Systematic Review and Single-Arm Meta-Analysis
Source: Cancers (Basel). 2026 Jan 30;18(3):465. doi: 10.3390/cancers18030465 (PMC12896480; doi:10.3390/cancers18030465)
Supplement: Supplementary file 1 [file cancers-18-00465-s001.zip]

Archive with 1 entries (1 files):
- cancers-4030304-supplementary.pdf
